# Supplementary material for: Identification of a novel xanthan-binding module of a multi-modular Cohnella sp. xanthanase
Source: Front Microbiol. 2024 Mar 26;15:1386552. doi: 10.3389/fmicb.2024.1386552 (PMC11002231; doi:10.3389/fmicb.2024.1386552)
Supplement: Supplementary file 1 [file Table_1.XLSX]

## Sheet: Tabelle1
Description	Scientific Name	Max Score	Total Score	Query Cover	E value	Per. Ident	Acc. Len	Accession
glycoside hydrolase family 9 protein [Paenibacillus sp. HWE-109]	Paenibacillus sp. HWE-109	219	219	1	2e-68	0.6826	1403	UKS27566.1
hypothetical protein PUR_14830 [Paenibacillus sp. URB8-2]	Paenibacillus sp. URB8-2	100	100	1	6e-27	0.4012	697	BCG58058.1
hypothetical protein PSTEL_07840 [Paenibacillus stellifer]	Paenibacillus stellifer	95.9	95.9	1	2e-25	0.4012	708	AIQ63024.1
hypothetical protein VK70_04010 [Paenibacillus durus ATCC 35681]	Paenibacillus durus ATCC 35681	97.4	97.4	1	7e-26	0.3895	697	AKG33853.1
hypothetical protein PSAB_07235 [Paenibacillus sabinae T27]	Paenibacillus sabinae T27	95.5	95.5	1	3e-25	0.3837	697	AHV96381.1
hypothetical protein PDUR_08300 [Paenibacillus durus]	Paenibacillus durus	94.7	94.7	1	6e-25	0.3837	697	AIQ11936.1
DUF1080 domain-containing protein [Paenibacillus sophorae]	Paenibacillus sophorae	92	92	1	5e-24	0.3721	697	QWU17592.1
arabinan endo-1,5-alpha-L-arabinosidase [Streptomyces niveus]	Streptomyces niveus	54.7	54.7	1	4e-11	0.3657	507	AQU67723.1
putative glycosyl hydrolase [Actinoplanes sp. N902-109]	Actinoplanes sp. N902-109	60.8	60.8	1	4e-13	0.3588	485	AGL15218.1
hypothetical protein PBOR_12865 [Paenibacillus borealis]	Paenibacillus borealis	89.7	89.7	1	3e-23	0.3547	698	AIQ57722.1
hypothetical protein C2857_005243 [Epichloe festucae Fl1]	Epichloe festucae Fl1	70.1	70.1	1	2e-16	0.3523	508	QPG96781.1
Arabinoxylan arabinofuranohydrolase precursor [Streptomyces sp. S4.7]	Streptomyces sp. S4.7	65.9	65.9	1	4e-15	0.35	520	QHY96712.1
fibronectin type III domain-containing protein [Paenibacillus sp. HWE-109]	Paenibacillus sp. HWE-109	89.4	89.4	1	6e-23	0.3488	1643	UKS28575.1
Metallophos domain-containing protein [Rhodovastum atsumiense]	Rhodovastum atsumiense	60.1	92.8	1	7e-13	0.3459	2083	CAH2603337.1
hypothetical protein TrAtP1_006849 [Trichoderma atroviride]	Trichoderma atroviride	61.6	61.6	1	1e-13	0.3448	495	UKZ65653.1
hypothetical protein TrAFT101_006056 [Trichoderma asperellum]	Trichoderma asperellum	64.7	64.7	1	1e-14	0.3427	496	UKZ91060.1
arabinan endo-1,5-alpha-L-arabinosidase [Melittangium boletus DSM 14713]	Melittangium boletus DSM 14713	71.6	71.6	1	6e-17	0.3409	623	ATB27018.1
hypothetical protein P40081_12600 [Paenibacillus sp. FSL P4-0081]	Paenibacillus sp. FSL P4-0081	84.7	84.7	1	2e-21	0.3314	706	AIQ28911.1
arabinan endo-1,5-alpha-L-arabinosidase A [Cystobacter fuscus]	Cystobacter fuscus	59.7	59.7	1	1e-12	0.3297	651	ATB36845.1
Glycoside hydrolase, family 43 [Stigmatella aurantiaca DW4/3-1]	Stigmatella aurantiaca DW4/3-1	67	67	1	3e-15	0.3295	625	ADO73889.1
family 43 glycosylhydrolase [Archangium violaceum]	Archangium violaceum	64.3	64.3	1	2e-14	0.3295	639	QRK08754.1
hypothetical protein [Hypocrella siamensis]	Hypocrella siamensis	55.1	55.1	1	4e-11	0.324	503	ANH22735.1
family 43 glycosylhydrolase [Archangium violaceum]	Archangium violaceum	60.5	60.5	1	5e-13	0.3239	609	QRO00797.1
Arabinoxylan arabinofuranohydrolase [Metarhizium brunneum]	Metarhizium brunneum	58.9	58.9	1	1e-12	0.3239	486	QLI65835.1
putative glycosyl hydrolase [uncultured bacterium AB1650]	uncultured bacterium AB1650	56.6	56.6	1	6e-12	0.3218	494	AEF32088.1
tandem-95 repeat protein [Shinella sp. PSBB067]	Shinella sp. PSBB067	51.2	98.6	1	9e-10	0.3162	1977	QRI63472.1
hypothetical protein UV8b_01898 [Ustilaginoidea virens]	Ustilaginoidea virens	50.8	50.8	1	7e-10	0.3073	498	QUC17657.1
Heparinase II/III family protein [Beutenbergia cavernae DSM 12333]	Beutenbergia cavernae DSM 12333	60.1	60.1	1	8e-13	0.2982	1260	ACQ81631.1
glycoside hydrolase [Paenibacillus psychroresistens]		53.1	53.1	1	2e-10	0.2912	659	WP_162463230.1
hypothetical protein Back11_37510 [Paenibacillus baekrokdamisoli]	Paenibacillus baekrokdamisoli	74.3	143	1	7e-18	0.2906	1730	BBH22406.1
hypothetical protein PoMZ_00220 [Pyricularia oryzae]		53.5	53.5	1	1e-10	0.2857	503	QBZ55323.1
Ig-like domain-containing protein [Bartonella sp. HY406]	Bartonella sp. HY406	44.3	79.3	1	1e-07	0.2604	1981	UXN03902.1
hypothetical protein Psuf_048260 [Phytohabitans suffuscus]	Phytohabitans suffuscus	90.1	90.1	0.99	2e-23	0.3787	514	BCB87513.1
hypothetical protein C6W10_07720 [Plantactinospora sp. BB1]	Plantactinospora sp. BB1	89	89	0.99	6e-23	0.3728	869	AVT36379.1
hypothetical protein C6361_10620 [Plantactinospora sp. BC1]	Plantactinospora sp. BC1	87.4	87.4	0.99	2e-22	0.3669	869	AVT29871.1
hypothetical protein PUR_14610 [Paenibacillus sp. URB8-2]	Paenibacillus sp. URB8-2	91.3	91.3	0.99	1e-23	0.3642	1253	BCG58036.1
alpha-arabinofuranosidase II [Cystobacter fuscus]	Cystobacter fuscus	65.9	65.9	0.99	7e-15	0.3621	652	ATB41364.1
hypothetical protein Pflav_085340 [Phytohabitans flavus]	Phytohabitans flavus	85.1	85.1	0.99	1e-21	0.3609	519	BCB82124.1
hypothetical protein B5808_00365 [Cnuibacter physcomitrellae]	Cnuibacter physcomitrellae	78.6	78.6	0.99	3e-19	0.3588	685	ARJ03856.1
fibronectin type III domain-containing protein [Paenibacillus sp. HWE-109]	Paenibacillus sp. HWE-109	75.1	75.1	0.99	4e-18	0.3523	1218	UKS28913.1
hypothetical protein Pflav_066700 [Phytohabitans flavus]	Phytohabitans flavus	66.2	66.2	0.99	4e-15	0.3471	519	BCB80260.1
sulfonate ABC transporter permease [Melittangium boletus DSM 14713]	Melittangium boletus DSM 14713	62.4	62.4	0.99	1e-13	0.3468	651	ATB28301.1
hypothetical protein C6361_19135 [Plantactinospora sp. BC1]	Plantactinospora sp. BC1	74.7	74.7	0.99	6e-18	0.3448	452	AVT31244.1
putative pectate lyase [Actinoplanes missouriensis 431]	Actinoplanes missouriensis 431	68.2	68.2	0.99	1e-15	0.3432	529	BAL89619.1
AbfB domain-containing protein [Archangium violaceum]	Archangium violaceum	67.4	67.4	0.99	2e-15	0.343	657	QRN94101.1
family 43 glycosylhydrolase [Paenibacillus sp. HWE-109]	Paenibacillus sp. HWE-109	66.6	66.6	0.99	4e-15	0.3392	639	UKS26911.1
hypothetical protein C6W10_28825 [Plantactinospora sp. BB1]	Plantactinospora sp. BB1	70.9	70.9	0.99	1e-16	0.3371	526	AVT39791.1
hypothetical protein Psuf_028780 [Phytohabitans suffuscus]	Phytohabitans suffuscus	64.7	64.7	0.99	2e-14	0.3353	519	BCB85565.1
family 43 glycosylhydrolase [Paenibacillus sp. E222]	Paenibacillus sp. E222	61.2	61.2	0.99	3e-13	0.3275	639	QLG39921.1
DUF1565 domain-containing protein [Micromonospora sp. HM134]	Micromonospora sp. HM134	63.9	63.9	0.99	3e-14	0.3235	636	QDY08841.1
right-handed parallel beta-helix repeat-containing protein [Herbiconiux sp. SALV-R1]	Herbiconiux sp. SALV-R1	62.4	62.4	0.99	1e-13	0.3176	695	QJU53348.1
hypothetical protein Prubr_13020 [Polymorphospora rubra]	Polymorphospora rubra	53.1	53.1	0.99	2e-10	0.314	548	BCJ64281.1
hypothetical protein BFS30_03725 [Pedobacter steynii]	Pedobacter steynii	53.9	53.9	0.99	1e-10	0.2849	834	AOM80627.1
glycoside hydrolase family 9 protein [Paenibacillus sp. PAMC21692]	Paenibacillus sp. PAMC21692	224	224	0.98	3e-70	0.6485	1409	QNK58828.1
pectate lyase h [Paenibacillus riograndensis SBR5]	Paenibacillus riograndensis SBR5	105	105	0.98	2e-28	0.4425	648	CQR55664.1
Pectate lyase L precursor [Paenibacillus konkukensis]	Paenibacillus konkukensis	101	101	0.98	3e-27	0.432	623	UQZ85879.1
Pectate trisaccharide-lyase precursor [Paenibacillus konkukensis]	Paenibacillus konkukensis	83.6	83.6	0.98	4e-21	0.432	683	UQZ85882.1
Pectate lyase [Micromonospora echinofusca]	Micromonospora echinofusca	92.8	92.8	0.98	3e-24	0.4201	841	SCG15869.1
hypothetical protein GCM10017556_57990 [Micromonospora sagamiensis]	Micromonospora sagamiensis	101	101	0.98	2e-27	0.4182	845	BCL18060.1
pectate lyase [Paenibacillus terrae HPL-003]	Paenibacillus terrae HPL-003	102	102	0.98	1e-27	0.4142	697	AET58527.1
pectate lyase [Paenibacillus sp. IHB B 3084]	Paenibacillus sp. IHB B 3084	94.4	94.4	0.98	8e-25	0.4142	697	ALP36552.1
DUF1080 domain-containing protein [Paenibacillus polymyxa]	Paenibacillus polymyxa	101	101	0.98	2e-27	0.4083	697	WDZ55342.1
DUF1080 domain-containing protein [Paenibacillus polymyxa]		101	101	0.98	2e-27	0.4083	697	URJ60617.1
pectate lyase [Paenibacillus peoriae]	Paenibacillus peoriae	99.4	99.4	0.98	1e-26	0.4083	697	QNR67784.1
Pectate lyase [Micromonospora echinospora]	Micromonospora echinospora	99.8	99.8	0.98	1e-26	0.4061	842	SCF38246.1
hypothetical protein KZ483_26720 [Paenibacillus sp. sptzw28]	Paenibacillus sp. sptzw28	97.8	97.8	0.98	5e-26	0.4048	607	QYR21238.1
pectate lyase [Paenibacillus polymyxa]	Paenibacillus polymyxa	100	100	0.98	8e-27	0.4024	697	WCM61644.1
DUF1080 domain-containing protein [Paenibacillus polymyxa]	Paenibacillus polymyxa	97.8	97.8	0.98	6e-26	0.4024	697	APB73056.1
Pectate lyase [Paenibacillus sp. S02]	Paenibacillus sp. S02	97.8	97.8	0.98	6e-26	0.4024	697	QYK65142.1
pectate lyase [Paenibacillus peoriae]	Paenibacillus peoriae	97.4	97.4	0.98	7e-26	0.4024	697	ALA40252.1
pectate lyase [Paenibacillus polymyxa CR1]	Paenibacillus polymyxa CR1	97.4	97.4	0.98	8e-26	0.4024	697	AHC17930.1
pectate lyase [Paenibacillus polymyxa]	Paenibacillus polymyxa	97.4	97.4	0.98	7e-26	0.4024	697	APB78052.1
pectate lyase [Paenibacillus polymyxa]	Paenibacillus polymyxa	97.4	97.4	0.98	8e-26	0.4024	697	APQ57479.1
Pectate lyase [Paenibacillus sp. S25]	Paenibacillus sp. S25	97.4	97.4	0.98	8e-26	0.4024	742	QYK59979.1
pectate lyase [Paenibacillus polymyxa]		97.1	97.1	0.98	1e-25	0.4024	697	URJ47623.1
hypothetical protein L3i22_105570 [Actinoplanes sp. L3-i22]	Actinoplanes sp. L3-i22	84	84	0.98	4e-21	0.4024	560	BCY15469.1
pectate lyase [Paenibacillus polymyxa]	Paenibacillus polymyxa	95.9	95.9	0.98	3e-25	0.4	697	AIY09654.1
hypothetical protein bsdcttw_20790 [Anaerocolumna chitinilytica]	Anaerocolumna chitinilytica	93.6	93.6	0.98	2e-24	0.3988	842	BCJ99038.1
pectate lyase [Paenibacillus polymyxa]	Paenibacillus polymyxa	96.7	96.7	0.98	1e-25	0.3964	697	AOK90836.1
DUF1080 domain-containing protein [Paenibacillus peoriae]	Paenibacillus peoriae	95.1	95.1	0.98	4e-25	0.3964	685	UMY57241.1
DUF1080 domain-containing protein [Paenibacillus polymyxa]		93.2	93.2	0.98	2e-24	0.3964	685	URJ43118.1
pectate lyase [Paenibacillus polymyxa SQR-21]	Paenibacillus polymyxa SQR-21	96.7	96.7	0.98	1e-25	0.3905	697	AHM63953.1
pectate lyase [Paenibacillus polymyxa]	Paenibacillus polymyxa	96.7	96.7	0.98	1e-25	0.3905	697	UBS87549.1
pectate lyase [Paenibacillus polymyxa]	Paenibacillus polymyxa	95.9	95.9	0.98	3e-25	0.3905	697	UMR36131.1
pectate lyase [Paenibacillus polymyxa]	Paenibacillus polymyxa	95.9	95.9	0.98	2e-25	0.3905	697	UNL94875.1
DUF1080 domain-containing protein [Paenibacillus polymyxa]	Paenibacillus polymyxa	94.4	94.4	0.98	1e-24	0.3905	685	WDZ60003.1
DUF1080 domain-containing protein [Paenibacillus polymyxa]		94.4	94.4	0.98	1e-24	0.3905	685	URJ53140.1
pectate lyase [Paenibacillus polymyxa]		91.7	91.7	0.98	9e-24	0.3882	697	URJ65476.1
pectate lyase [Paenibacillus polymyxa]		91.7	91.7	0.98	9e-24	0.3882	697	URJ68137.1
pectate lyase [Paenibacillus polymyxa]		91.7	91.7	0.98	9e-24	0.3882	697	URJ53623.1
pectate lyase [Paenibacillus polymyxa]	Paenibacillus polymyxa	90.1	90.1	0.98	2e-23	0.3882	697	AUS24486.1
pectate lyase [Paenibacillus polymyxa ATCC 842]		93.6	93.6	0.98	2e-24	0.3846	699	UOD86923.1
pectate lyase [Paenibacillus polymyxa]	Paenibacillus polymyxa	93.6	93.6	0.98	2e-24	0.3846	699	QPK52506.1
pectate lyase [Paenibacillus polymyxa]	Paenibacillus polymyxa	93.6	93.6	0.98	2e-24	0.3846	699	QPK57588.1
pectate lyase [Paenibacillus sp. M-152]	Paenibacillus sp. M-152	93.6	93.6	0.98	2e-24	0.3846	697	AZH27606.1
hypothetical protein Prubr_13030 [Polymorphospora rubra]	Polymorphospora rubra	86.3	86.3	0.98	6e-22	0.381	540	BCJ64282.1
pectate lyase [Paenibacillus kribbensis]	Paenibacillus kribbensis	92.4	92.4	0.98	4e-24	0.3787	697	ASR49494.1
pectate lyase [Paenibacillus polymyxa]	Paenibacillus polymyxa	91.7	91.7	0.98	7e-24	0.3787	699	UQQ35628.1
pectate lyase [Paenibacillus polymyxa]	Paenibacillus polymyxa	91.3	91.3	0.98	9e-24	0.3787	699	QDA26690.1
pectate lyase [Paenibacillus polymyxa]	Paenibacillus polymyxa	91.3	91.3	0.98	9e-24	0.3787	699	URJ36787.3
pectate lyase [Paenibacillus polymyxa]		91.3	91.3	0.98	9e-24	0.3787	699	URJ36787.1
pectate lyase [Micromonospora echinospora]	Micromonospora echinospora	80.5	80.5	0.98	5e-20	0.3787	541	SCF38239.1
right-handed parallel beta-helix repeat-containing protein [Dactylosporangium aurantiacum]	Dactylosporangium aurantiacum	76.6	76.6	0.98	2e-18	0.375	527	UWZ59910.1
hypothetical protein bsdcttw_32870 [Anaerocolumna chitinilytica]	Anaerocolumna chitinilytica	79.7	79.7	0.98	1e-19	0.3736	2234	BCK00247.1
DUF1080 domain-containing protein [Streptomyces sp. Ae707_A7]		65.1	65.1	0.98	8e-15	0.3736	499	QNF60456.1
pectate lyase [Micromonospora echinofusca]	Micromonospora echinofusca	85.5	85.5	0.98	1e-21	0.3728	540	SCG15870.1
pectate lyase [Actinoplanes derwentensis]	Actinoplanes derwentensis	76.6	76.6	0.98	1e-18	0.3728	539	SDT74959.1
glycoside hydrolase family 43 protein [Streptomyces sp. CB09030]	Streptomyces sp. CB09030	70.1	70.1	0.98	2e-16	0.3721	501	UOG81141.1
family 43 glycosylhydrolase [Streptomyces sp. JCM17656]	Streptomyces sp. JCM17656	75.1	75.1	0.98	1e-18	0.3706	275	QWA20431.1
DUF1080 domain-containing protein [Micromonospora carbonacea]	Micromonospora carbonacea	74.3	74.3	0.98	6e-18	0.3706	567	QLD25854.1
DUF1080 domain-containing protein [Streptomyces chartreusis]	Streptomyces chartreusis	73.9	73.9	0.98	6e-18	0.3706	500	QEV72703.1
arabinan endo-1,5-alpha-L-arabinosidase [Streptomyces parvulus]	Streptomyces parvulus	69.7	69.7	0.98	2e-16	0.3706	501	ANJ05550.1
hypothetical protein Psuf_028790 [Phytohabitans suffuscus]	Phytohabitans suffuscus	67	67	0.98	3e-15	0.369	535	BCB85566.1
hypothetical protein Pflav_066710 [Phytohabitans flavus]	Phytohabitans flavus	65.9	65.9	0.98	7e-15	0.369	540	BCB80261.1
Right handed beta helix region [Paenibacillaceae bacterium GAS479]	Paenibacillaceae bacterium GAS479	86.7	86.7	0.98	5e-22	0.3663	1126	SDS86520.1
hypothetical protein Aiant_40910 [Actinoplanes ianthinogenes]	Actinoplanes ianthinogenes	69.7	69.7	0.98	3e-16	0.3653	535	BCJ43434.1
pectate lyase [Dactylosporangium vinaceum]	Dactylosporangium vinaceum	74.7	74.7	0.98	7e-18	0.3647	466	UAB94294.1
Ig-like domain-containing protein [Paenibacillus sp. PAMC21692]	Paenibacillus sp. PAMC21692	81.3	81.3	0.98	4e-20	0.3642	1031	QNK56998.1
DUF1080 domain-containing protein [Paenibacillus tritici]	Paenibacillus tritici	80.5	80.5	0.98	7e-20	0.3621	1196	QUL54880.1
pectate lyase [Micromonospora coriariae]	Micromonospora coriariae	73.6	73.6	0.98	1e-17	0.3609	542	SCF09779.1
arabinan endo-1,5-alpha-L-arabinosidase [Streptomyces calvus]	Streptomyces calvus	65.5	65.5	0.98	6e-15	0.3605	503	QDI67314.1
hypothetical protein Pflav_042060 [Phytohabitans flavus]	Phytohabitans flavus	48.5	48.5	0.98	6e-09	0.3593	546	BCB77796.1
hypothetical protein GCM10017556_57510 [Micromonospora sagamiensis]	Micromonospora sagamiensis	70.5	70.5	0.98	1e-16	0.3588	556	BCL18012.1
hypothetical protein Prubr_30600 [Polymorphospora rubra]	Polymorphospora rubra	79.7	79.7	0.98	1e-19	0.3584	540	BCJ66039.1
Pectate lyase [Caldicellulosiruptor obsidiansis OB47]	Caldicellulosiruptor obsidiansis OB47	98.6	98.6	0.98	2e-26	0.3571	443	ADL42943.1
hypothetical protein CS0771_26150 [Catellatospora sp. IY07-71]	Catellatospora sp. IY07-71	77.8	77.8	0.98	5e-19	0.3571	552	BCJ73071.1
hypothetical protein CS0771_49690 [Catellatospora sp. IY07-71]	Catellatospora sp. IY07-71	65.5	65.5	0.98	1e-14	0.3567	642	BCJ75425.1
hypothetical protein GCM10017556_57980 [Micromonospora sagamiensis]	Micromonospora sagamiensis	80.5	80.5	0.98	5e-20	0.355	541	BCL18059.1
hypothetical protein Prubr_55380 [Polymorphospora rubra]	Polymorphospora rubra	73.6	73.6	0.98	1e-17	0.3529	463	BCJ68517.1
family 43 glycosylhydrolase [Streptomyces sp. HUAS 31]	Streptomyces sp. HUAS 31	71.2	71.2	0.98	5e-17	0.3529	500	WCD94293.1
family 43 glycosylhydrolase [Streptomyces chartreusis]	Streptomyces chartreusis	69.3	69.3	0.98	3e-16	0.3529	500	QKZ24064.1
glycoside hydrolase family 32 protein [Archangium violaceum]	Archangium violaceum	53.1	97	0.98	2e-10	0.3526	811	QRN94803.1
hypothetical protein CS0771_26160 [Catellatospora sp. IY07-71]	Catellatospora sp. IY07-71	81.3	81.3	0.98	3e-20	0.3515	547	BCJ73072.1
Pectate lyase [Micromonospora echinospora]	Micromonospora echinospora	69.7	69.7	0.98	3e-16	0.3509	469	SCE77123.1
arabinan endo-1,5-alpha-L-arabinosidase [Streptomyces ambofaciens]	Streptomyces ambofaciens	62	62	0.98	1e-13	0.3509	500	ANB10351.1
putative glycosyl hydrolase [Streptomyces ambofaciens ATCC 23877]	Streptomyces ambofaciens ATCC 23877	62	62	0.98	1e-13	0.3509	500	CAJ88203.1
putative glycosyl hydrolase [Streptomyces ambofaciens ATCC 23877]	Streptomyces ambofaciens ATCC 23877	62	62	0.98	1e-13	0.3509	500	AKZ60141.1
Pectate lyase [Actinoplanes derwentensis]	Actinoplanes derwentensis	50.1	50.1	0.98	2e-09	0.3509	500	SDT72854.1
carbohydrate-binding protein [Paenibacillus algicola]	Paenibacillus algicola	77	77	0.98	8e-19	0.3491	1055	QCT00909.1
hypothetical protein LCN96_51995 [Nonomuraea gerenzanensis]	Nonomuraea gerenzanensis	68.6	68.6	0.98	8e-16	0.3491	525	UBU12700.1
pectate lyase [Nonomuraea sp. ATCC 55076]	Nonomuraea sp. ATCC 55076	68.6	68.6	0.98	7e-16	0.3491	520	AQZ68448.1
Pectate lyase precursor [Nonomuraea gerenzanensis]	Nonomuraea gerenzanensis	68.6	68.6	0.98	8e-16	0.3491	525	SBP01253.1
DUF1080 domain-containing protein [Streptomyces sp. VN1]		62.4	62.4	0.98	6e-14	0.3488	499	QIP68561.1
coagulation factor 5/8 type domain protein [Paenibacillus mucilaginosus KNP414]	Paenibacillus mucilaginosus KNP414	66.6	66.6	0.98	3e-15	0.3486	773	AEI44070.1
coagulation factor 5/8 type domain-containing protein [Paenibacillus mucilaginosus 3016]	Paenibacillus mucilaginosus 3016	66.6	66.6	0.98	3e-15	0.3486	773	AFC31647.1
hypothetical protein B2K_25460 [Paenibacillus mucilaginosus K02]	Paenibacillus mucilaginosus K02	66.6	66.6	0.98	3e-15	0.3486	773	AFH63992.1
family 43 glycosylhydrolase [Paenibacillus sp. PSB04]	Paenibacillus sp. PSB04	77.8	77.8	0.98	3e-19	0.3483	819	UYO07829.1
hypothetical protein Prubr_13010 [Polymorphospora rubra]	Polymorphospora rubra	71.2	71.2	0.98	7e-17	0.3473	516	BCJ64280.1
DUF1080 domain-containing protein [Paenibacillus sp. 19GGS1-52]	Paenibacillus sp. 19GGS1-52	77	77	0.98	1e-18	0.3471	700	ULO05735.1
putative pectate lyase [Actinoplanes missouriensis 431]	Actinoplanes missouriensis 431	55.5	55.5	0.98	3e-11	0.3468	516	BAL85403.1
glycoside hydrolase family 28 [Paenibacillus sp. Y412MC10]	Paenibacillus sp. Y412MC10	76.3	145	0.98	2e-18	0.3452	1024	ACX65654.1
Pectate lyase [Caldicellulosiruptor kronotskyensis 2002]	Caldicellulosiruptor kronotskyensis 2002	90.5	90.5	0.98	1e-23	0.3452	447	ADQ45739.1
hypothetical protein CS0771_20260 [Catellatospora sp. IY07-71]	Catellatospora sp. IY07-71	59.7	59.7	0.98	1e-12	0.3452	530	BCJ72482.1
pectate lyase [Paenibacillus cellulosilyticus]	Paenibacillus cellulosilyticus	79	79	0.98	2e-19	0.345	622	QKS47110.1
pectate lyase [Plantactinospora sp. BB1]	Plantactinospora sp. BB1	58.2	58.2	0.98	3e-12	0.345	512	AVT41270.1
pectate lyase [Plantactinospora sp. BC1]	Plantactinospora sp. BC1	58.2	58.2	0.98	3e-12	0.345	512	AVT34351.1
Pectate lyase [Micromonospora coxensis]	Micromonospora coxensis	73.2	73.2	0.98	2e-17	0.3434	456	SCG68378.1
PKD domain-containing protein [Geomonas sp. RF6]	Geomonas sp. RF6	75.5	75.5	0.98	3e-18	0.3432	3376	UFS69555.1
hypothetical protein CS0771_56070 [Catellatospora sp. IY07-71]	Catellatospora sp. IY07-71	72.4	72.4	0.98	3e-17	0.3432	467	BCJ76063.1
DUF1080 domain-containing protein [Cohnella sp. LGH]	Cohnella sp. LGH	65.5	65.5	0.98	1e-14	0.3432	689	QTH40258.1
hypothetical protein HGI30_08280 [Paenibacillus albicereus]	Paenibacillus albicereus	78.2	78.2	0.98	4e-19	0.3412	1642	QJC51548.1
hypothetical protein SAMN04489716_4257 [Actinoplanes derwentensis]	Actinoplanes derwentensis	65.5	65.5	0.98	1e-14	0.3412	592	SDT51930.1
hypothetical protein B0W44_15590 [Novibacillus thermophilus]	Novibacillus thermophilus	77.8	77.8	0.98	5e-19	0.341	1157	AQS56956.1
pectate lyase [Caldicellulosiruptor naganoensis]	Caldicellulosiruptor naganoensis	93.6	93.6	0.98	1e-24	0.3393	447	WAM32327.1
Pectate lyase [Caldicellulosiruptor bescii DSM 6725]	Caldicellulosiruptor bescii DSM 6725	89.4	89.4	0.98	4e-23	0.3393	460	ACM60942.1
Pectate disaccharide-lyase [Caldicellulosiruptor bescii DSM 6725]	Caldicellulosiruptor bescii DSM 6725	88.6	88.6	0.98	9e-23	0.3393	653	ACM60943.1
pectate lyase [Micromonospora sp. LH3U1]	Micromonospora sp. LH3U1	69.3	69.3	0.98	2e-16	0.3393	458	WCN82575.1
hypothetical protein GCM10017557_80050 [Streptomyces aurantiacus]	Streptomyces aurantiacus	63.9	63.9	0.98	2e-14	0.3392	500	BCL33146.1
family 43 glycosylhydrolase [Paenibacillus sp. RUD330]	Paenibacillus sp. RUD330	63.9	63.9	0.98	3e-14	0.339	829	ASS67957.1
DUF1080 domain-containing protein [Paenibacillus sp. JNUCC-32]	Paenibacillus sp. JNUCC-32	73.2	143	0.98	2e-17	0.3373	1024	QOT12100.1
right-handed parallel beta-helix repeat-containing protein [Solwaraspora sp. WMMA2059]	Solwaraspora sp. WMMA2059	65.9	65.9	0.98	4e-15	0.3373	611	WBB97488.1
right-handed parallel beta-helix repeat-containing protein [Solwaraspora sp. WMMA2080]	Solwaraspora sp. WMMA2080	65.9	65.9	0.98	4e-15	0.3373	611	WBC18619.1
Protein of unknown function [Micromonospora echinospora]	Micromonospora echinospora	62.8	62.8	0.98	8e-14	0.3373	608	SCF37519.1
hypothetical protein Aiant_44710 [Actinoplanes ianthinogenes]	Actinoplanes ianthinogenes	50.1	50.1	0.98	2e-09	0.3373	493	BCJ43814.1
hypothetical protein BBD42_24865 [Paenibacillus sp. BIHB 4019]	Paenibacillus sp. BIHB 4019	67.8	133	0.98	2e-15	0.3333	797	ANY69352.1
S-layer homology domain-containing protein [Paenibacillus sp. PAMC21692]	Paenibacillus sp. PAMC21692	73.6	73.6	0.98	1e-17	0.3333	1728	QNK57044.1
family 43 glycosylhydrolase [Paenibacillus pabuli]	Paenibacillus pabuli	72	72	0.98	5e-17	0.3333	816	UPK47353.1
hypothetical protein CS0771_20240 [Catellatospora sp. IY07-71]	Catellatospora sp. IY07-71	71.2	71.2	0.98	9e-17	0.3333	551	BCJ72480.1
family 43 glycosylhydrolase [Paenibacillus sp. E222]	Paenibacillus sp. E222	73.2	73.2	0.98	2e-17	0.3315	816	QLG42935.1
S-layer homology domain-containing protein [Cohnella sp. LGH]	Cohnella sp. LGH	72.4	118	0.98	5e-17	0.3314	1723	QTH44366.1
hypothetical protein AMIS_19380 [Actinoplanes missouriensis 431]	Actinoplanes missouriensis 431	70.1	70.1	0.98	2e-16	0.3314	602	BAL87158.1
hypothetical protein C6W10_19990 [Plantactinospora sp. BB1]	Plantactinospora sp. BB1	67.4	67.4	0.98	4e-16	0.3314	195	AVT38345.1
hypothetical protein R50912_12185 [Paenibacillus sp. FSL R5-0912]	Paenibacillus sp. FSL R5-0912	84.3	84.3	0.98	3e-21	0.3294	706	AIQ40695.1
family 43 glycosylhydrolase [Streptomyces sp. LRE541]	Streptomyces sp. LRE541	62.8	62.8	0.98	5e-14	0.3294	500	UPZ26735.1
Concanavalin A-like lectin/glucanases superfamily protein [Micromonospora echinospora]	Micromonospora echinospora	56.2	56.2	0.98	1e-11	0.3294	563	SCF32488.1
Pectate lyase [Micromonospora coriariae]	Micromonospora coriariae	74.7	74.7	0.98	5e-18	0.3293	450	SCE77725.1
family 43 glycosylhydrolase [Paenibacillus albicereus]	Paenibacillus albicereus	63.5	63.5	0.98	4e-14	0.3277	825	QJC50492.1
family 43 glycosylhydrolase [Couchioplanes caeruleus]	Couchioplanes caeruleus	62.8	62.8	0.98	7e-14	0.3274	489	UQU63433.1
hypothetical protein NI26_06600 [Curtobacterium sp. MR_MD2014]	Curtobacterium sp. MR_MD2014	54.7	84.3	0.98	5e-11	0.3256	428	AIV39958.1
hypothetical protein C6361_01675 [Plantactinospora sp. BC1]	Plantactinospora sp. BC1	66.6	66.6	0.98	6e-16	0.3254	195	AVT28418.1
hypothetical protein L3i22_070910 [Actinoplanes sp. L3-i22]	Actinoplanes sp. L3-i22	62.4	62.4	0.98	1e-13	0.3235	600	BCY12003.1
Pectate lyase [Micromonospora zamorensis]	Micromonospora zamorensis	68.9	68.9	0.98	5e-16	0.3234	455	SCG36435.1
Pectate lyase [Caldicellulosiruptor acetigenus 6A]	Caldicellulosiruptor acetigenus 6A	84.3	84.3	0.98	2e-21	0.3214	447	AEM73874.1
type 3a cellulose-binding domain protein [Caldicellulosiruptor acetigenus 6A]	Caldicellulosiruptor acetigenus 6A	84	84	0.98	4e-21	0.3214	983	AEM73875.1
Pectate lyase [Caldicellulosiruptor acetigenus I77R1B]	Caldicellulosiruptor acetigenus I77R1B	83.6	83.6	0.98	5e-21	0.3214	447	ADQ41330.1
Pectate lyase [Caldicellulosiruptor acetigenus I77R1B]	Caldicellulosiruptor acetigenus I77R1B	83.2	83.2	0.98	8e-21	0.3214	653	ADQ41331.1
family 43 glycosylhydrolase [Paenibacillus sp. B01]	Paenibacillus sp. B01	60.8	60.8	0.98	4e-13	0.3202	825	QGG54506.1
hypothetical protein ACTI_41380 [Actinoplanes sp. OR16]	Actinoplanes sp. OR16	67	67	0.98	2e-15	0.3195	601	BBH67453.1
polysaccharide lyase family 1 protein [Dactylosporangium aurantiacum]	Dactylosporangium aurantiacum	55.1	55.1	0.98	3e-11	0.3195	519	UWZ51911.1
DUF1080 domain-containing protein [Cohnella candidum]	Cohnella candidum	56.2	111	0.98	2e-11	0.3176	717	AYQ71526.1
hypothetical protein Jiend_17080 [Micromonospora endophytica]	Micromonospora endophytica	69.7	69.7	0.98	2e-16	0.3174	453	BCJ58286.1
hypothetical protein [uncultured bacterium]	uncultured bacterium	58.5	58.5	0.98	1e-12	0.3158	481	QEO73876.1
pectate lyase [Actinoplanes derwentensis]	Actinoplanes derwentensis	68.9	68.9	0.98	5e-16	0.3155	516	SDT25261.1
DUF1080 domain-containing protein [Paenibacillus macerans]	Paenibacillus macerans	68.2	68.2	0.98	1e-15	0.314	733	UMV45950.1
hypothetical protein SY83_00555 [Paenibacillus swuensis]	Paenibacillus swuensis	62.4	62.4	0.98	1e-13	0.314	472	ANE45098.1
hypothetical protein Prubr_55390 [Polymorphospora rubra]	Polymorphospora rubra	51.6	51.6	0.98	5e-10	0.3136	613	BCJ68518.1
hypothetical protein SAMN04488563_5346 [Jiangella alkaliphila]	Jiangella alkaliphila	67.4	67.4	0.98	2e-15	0.3121	736	SDU76879.1
Levanase [Paenibacillus mucilaginosus 3016]	Paenibacillus mucilaginosus 3016	47.8	47.8	0.98	1e-08	0.3114	876	AFC29158.1
Levanase [Paenibacillus mucilaginosus KNP414]	Paenibacillus mucilaginosus KNP414	47.8	47.8	0.98	1e-08	0.3114	876	AEI40530.1
protein SacC [Paenibacillus mucilaginosus K02]	Paenibacillus mucilaginosus K02	47.8	47.8	0.98	1e-08	0.3114	876	AFH61331.1
arabinan endo-1,5-alpha-L-arabinosidase [Lentzea guizhouensis]	Lentzea guizhouensis	52	52	0.98	3e-10	0.3099	490	ANZ43237.1
hypothetical protein Aiant_05370 [Actinoplanes ianthinogenes]	Actinoplanes ianthinogenes	57	57	0.98	9e-12	0.3059	592	BCJ39880.1
hypothetical protein VN24_20500 [Paenibacillus beijingensis]	Paenibacillus beijingensis	53.1	53.1	0.98	1e-10	0.3059	767	AJY77890.1
family 43 glycosylhydrolase [Lentzea sp. HUAS12]	Lentzea sp. HUAS12	51.6	51.6	0.98	5e-10	0.3041	498	USX54763.1
fibronectin type III domain-containing protein [Paenibacillus sp. HWE-109]	Paenibacillus sp. HWE-109	66.2	66.2	0.98	5e-15	0.3023	1531	UKS26892.1
pectate lyase [Actinoplanes friuliensis DSM 7358]	Actinoplanes friuliensis DSM 7358	58.2	58.2	0.98	2e-12	0.3012	378	AGZ43757.1
family 43 glycosylhydrolase [Paenibacillus sp. YPD9-1]	Paenibacillus sp. YPD9-1	62.4	117	0.98	1e-13	0.3011	2276	UJF34928.1
hypothetical protein Pjdr2_1621 [Paenibacillus sp. JDR-2]	Paenibacillus sp. JDR-2	57	109	0.98	9e-12	0.2976	713	ACT00288.1
hypothetical protein Prubr_66440 [Polymorphospora rubra]	Polymorphospora rubra	56.6	56.6	0.98	1e-11	0.2882	1164	BCJ69623.1
hypothetical protein NQZ70_01159 [Sorangium sp. Soce836]	Sorangium sp. Soce836	46.2	46.2	0.98	2e-08	0.2841	358	WCQ88482.1
uncharacterized protein SOCE836_011780 [Sorangium cellulosum]	Sorangium cellulosum	46.2	46.2	0.98	3e-08	0.2841	358	AUX29091.1
hypothetical protein EYB26_000734 [Talaromyces marneffei]	Talaromyces marneffei	44.7	44.7	0.98	9e-08	0.2759	645	QGA13089.1
beta-fructosidase, levanase/invertase [Pseudarthrobacter phenanthrenivorans Sphe3]	Pseudarthrobacter phenanthrenivorans Sphe3	35.8	35.8	0.98	0.0001	0.2717	1220	ADX71906.1
heparinase II/III family protein [Nonomuraea gerenzanensis]	Nonomuraea gerenzanensis	49.3	49.3	0.98	3e-09	0.2706	1136	UBU11543.1
Heparinase II/III family protein [Nonomuraea gerenzanensis]	Nonomuraea gerenzanensis	49.3	49.3	0.98	3e-09	0.2706	1136	SBP00035.1
hypothetical protein TrAtP1_001713 [Trichoderma atroviride]	Trichoderma atroviride	44.3	44.3	0.98	1e-07	0.2635	642	UKZ60433.1
S-layer domain protein [Paenibacillus sp. JDR-2]	Paenibacillus sp. JDR-2	66.2	66.2	0.98	7e-15	0.2624	1719	ACS99844.1
GH32 C-terminal domain-containing protein [Priestia megaterium]		36.2	36.2	0.98	0.0001	0.2353	1191	USL37815.1
GH32 C-terminal domain-containing protein [Priestia megaterium]	Priestia megaterium	36.2	36.2	0.98	0.0001	0.2353	1191	QLC86468.1
GH32 C-terminal domain-containing protein [Priestia megaterium]	Priestia megaterium	36.2	36.2	0.98	0.0001	0.2353	1191	USL32161.1
GH32 C-terminal domain-containing protein [Priestia megaterium]	Priestia megaterium	36.2	36.2	0.98	0.0001	0.2353	1191	USL26169.1
GH32 C-terminal domain-containing protein [Priestia megaterium]	Priestia megaterium	36.2	36.2	0.98	0.0001	0.2353	1191	QSX22151.1
levanase [Priestia megaterium QM B1551]	Priestia megaterium QM B1551	36.2	36.2	0.98	9e-05	0.2353	1191	ADE68624.1
levanase [Priestia megaterium]	Priestia megaterium	36.2	36.2	0.98	9e-05	0.2353	1191	AQU73229.1
levanase [Priestia megaterium]	Priestia megaterium	36.2	36.2	0.98	0.0001	0.2353	1191	QDZ84315.1
levanase [Priestia megaterium]	Priestia megaterium	36.2	36.2	0.98	0.0001	0.2353	1191	QCR26786.1
Sucrose-6-phosphate hydrolase (EC 3.2.1.B3) [Priestia megaterium]	Priestia megaterium	36.2	36.2	0.98	0.0001	0.2353	1191	QLK07540.1
